# Supplementary material for: Fasciolopsis buski Detected in Humans in Bihar and Pigs in Assam, India
Source: Emerg Infect Dis. 2022 Jun;28(6):1265–8. doi: 10.3201/eid2806.220171 (PMC9155878; doi:10.3201/eid2806.220171)
Supplement: Appendix 1 — Additional patient demographics and details from routine laboratory investigation reports in study of Fasciolopsis buski in humans and pigs in eastern India. [file 22-0171-Techapp-s1.xlsx]

## Sheet: Appendix 1 Table
Article DOI: https://doi.org/10.3201/eid2806.220171
Fasciolopsis buski Detected in Humans in Bihar and Pigs in Assam, India
Appendix Table. Laboratory investigations of pediatric patients with fasciolopsiasis
ROUTINE LABORATORY INVESTIGATIONS
				HEMATOLOGICAL TEST																BIOCHEMICAL EXAMINATION
Patient no.	Age (years)	Sex	Year of examination	Hemoglobin (g/dL)	Hematocrit (%)	RBC count (106/mm3)	MCV (fl)	MCH (p/g)	MCHC (%)	TLC (cells/mm3)	Neutrophil (%)	Lymphocyte (%)	Eosinophil (%)	Monocyte (%)	Basophil (%)	ESR (mm/Hr)	Platelets (103/mm3)	Tuberculin test	ELISA for HIV	Routine urine	Routine stool	Blood sugar (mg/dL)	Serum urea (mg/dL)	Serum creatinine (mg/dL)	Serum biluribin (mg/dL)	ALT (IU/dL)	Serum sodium (mEq/L)	Serum potassium (mEq/L)	Serum chloride (mEq/L)	Total protein (g/dL)	Albumin (g/dL)	Globulin (g/dL)	A:G
1	12	F	2012	10	32	3	76	24	31	8200	40	45	15	0	0	15	160	NEGATIVE	NONREACTIVE	NAD	Dead parasite isolated	85	30	1	0.9	32	135	3.5	101	3.5	2.5	1	2.5
2	3	F	2012	9.5	30	3	72	22	30	8600	50	34	16	0	0	13	220	NEGATIVE	NONREACTIVE	NAD	Dead parasite isolated	89	14	0.8	0.8	13	135	3.1	101	4.1	2	2.1	0.95
3	3.5	F	2014	10	30	3.5	73	24	31	8500	70	24	5	0	0	15	250	NEGATIVE	NONREACTIVE	NAD	Dead parasite isolated	86	20	1.1	0.8	15	135	3.6	96	4.2	2.2	2	1.1
4	12	M	2015	9.3	27	3	75	23	30	11700	49	41	10	0	0	20	155	NEGATIVE	NONREACTIVE	Albumin +	Live parasite isolated	98	22	0.8	0.9	28	135	3.5	98	4.6	2.1	2.5	0.84
5	5	M	2015	10.5	30	3.5	74	23	30	11800	17	76	7	0	0	10	200	NEGATIVE	NONREACTIVE	Pus cells (26/hpf)	Dead parasite isolated	96	22	0.8	1	25	135	3.5	98	5.1	2.6	2.5	1.04
6	10	M	2015	9.2	28	3	75	23	30	11500	76	20	4	0	0	10	222	NEGATIVE	NONREACTIVE	Pus cells (16/hpf)	Dead parasite isolated	98	30	0.8	1.1	28	137	3.5	98	3.9	2	1.9	1.05
7	7	M	2015	11	32	3.5	74	24	31	11900	35	44	21	0	0	13	170	NEGATIVE	NONREACTIVE	Albumin +	Dead parasite isolated	89	22	0.7	0.6	26	136	3.6	104	4.1	2.5	1.6	1.56
8	3	M	2017	8.6	25	2	72	21	29	9700	70	25	5	0	0	10	200	NEGATIVE	NONREACTIVE	Pus cells (26/hpf)	Dead parasite isolated	97	27	0.9	0.8	38	138	3.8	97	4.1	2.4	1.7	1.41
9	8	M	2017	8	25	2	74	23	29	9600	65	32	3	0	0	12	170	NEGATIVE	NONREACTIVE	Albumin +	Live parasite isolated	95	24	0.8	0.9	29	136	3.5	104	3.2	2	1.2	1.67
10	3	F	2017	8.5	25	2.1	73	22	28	10500	70	25	0	0	0	14	200	NEGATIVE	NONREACTIVE	Pus cells (26/hpf)	Dead parasite isolated	97	28	0.9	1.1	26	138	3.6	105	3.5	2	1.5	1.33
11	12	M	2017	8.2	22	2	72	23	22	7500	65	32	3	0	0	8	150	NEGATIVE	NONREACTIVE	NAD	Dead parasite isolated	80	25	1	0.1	25	135	3.5	105	4.6	3	1.6	1.88
12	11	F	2017	9	30	3	74	23	31	11200	50	35	14	1	0	25	200	NEGATIVE	NONREACTIVE	NAD	Dead parasite isolated	87	27	0.8	0.9	29	139	3.9	101	4.2	1.5	2.7	0.56
13	5	M	2019	9.5	31	3	75	23	30	11100	50	34	12	0	0	24	175	NEGATIVE	NONREACTIVE	NAD	Dead parasite isolated	90	24	0.9	1.1	25	138	3.7	103	4.5	2.5	2	1.25
14	10	F	2021	9.1	33	3.6	77	24	31	11500	55	35	12	1	0	23	200	NEGATIVE	NONREACTIVE	NAD	Dead parasite isolated	100	23	1	1	30	138	3.9	105	4.6	2.5	2	1.25
